# Supplementary material for: The proton pump inhibitor pantoprazole disrupts protein degradation systems and sensitizes cancer cells to death under various stresses
Source: Cell Death Dis. 2018 May 22;9(6):604. doi: 10.1038/s41419-018-0642-6 (PMC5964200; doi:10.1038/s41419-018-0642-6)
Supplement: Supplementary file 18 — Supplementary table 1 [file 41419_2018_642_MOESM18_ESM.xlsx]

## Sheet: Sheet1
Supplementary Table 1. The sequences of siRNA oligonucleotides used in the study.
Human Genes	Oligos (5' - 3')
Atg5	5'-CCUUUGGCCUAAGAAGAAAdTdT-3'
Atg7	5'-GGAGUCACAGCUCUUCCUUdTdT-3'
Beclin 1	5'-CAGUUUGGCACAAUCAAUAdTdT-3'
NFE2L2	5'-GUAAGAAGCCAGAUGUUAAdTdT-3'
CHOP	5'-GAACCAGCAGAGGUCACAAdTdT-3'
TM9SF4	5'-GCGGAUCACAGAAGACUACUAdTdT-3'
Control siRNA	5'-UUCUCCGAACGUGUCACGUdTdT-3'
