# Supplementary material for: The proton pump inhibitor pantoprazole disrupts protein degradation systems and sensitizes cancer cells to death under various stresses
Source: Cell Death Dis. 2018 May 22;9(6):604. doi: 10.1038/s41419-018-0642-6 (PMC5964200; doi:10.1038/s41419-018-0642-6)
Supplement: Supplementary file 19 — Supplementary table 2 [file 41419_2018_642_MOESM19_ESM.xlsx]

## Sheet: Sheet1
Supplementary Table 2. Antibodies used in this study.
Antibody	Company	Catalog number	Dilution
anti-Atg7	Cell signaling technology (Beverly, MA, USA)	8558	1/1000
anti-Atg5	Cell signaling technology (Beverly, MA, USA)	12994	1/1000
anti-Beclin 1	Cell signaling technology (Beverly, MA, USA)	3495	1/1000
anti-phospho-mTOR (Ser2448)	Cell signaling technology (Beverly, MA, USA)	5536	1/1000
anti-phospho-S6 Ribosomal Protein (Ser240/244)	Cell signaling technology (Beverly, MA, USA)	5364	1/2000
anti-phospho-4E-BP1 (Thr37/46)	Cell signaling technology (Beverly, MA, USA)	2855	1/1000
anti-cleaved PARP	Cell signaling technology (Beverly, MA, USA)	5625	1/1000
anti-phospho-p38 MAPK (Thr180/Tyr182)	Cell signaling technology (Beverly, MA, USA)	4511	1/1000
anti-HA-Tag	Cell signaling technology (Beverly, MA, USA)	3724	1/2000
anti-IRE1α	Cell signaling technology (Beverly, MA, USA)	3294	1/1000
anti-BiP/GRP78	Cell signaling technology (Beverly, MA, USA)	3177	1/2000
anti-phospho-eIF2α (Ser51)	Cell signaling technology (Beverly, MA, USA)	3398	1/1000
anti-eIF2α	Cell signaling technology (Beverly, MA, USA)	5324	1/1000
anti-CHOP	Cell signaling technology (Beverly, MA, USA)	2895	1/500
anti-phospho-Stat3 (Tyr705)	Cell signaling technology (Beverly, MA, USA)	9145	1/2000
anti-Bcl-2	Cell signaling technology (Beverly, MA, USA)	4223	1/200
anti-Bcl-xL	Cell signaling technology (Beverly, MA, USA)	2764	1/1000
anti-Mcl-1	Cell signaling technology (Beverly, MA, USA)	5453	1/2000
anti-Bax	Cell signaling technology (Beverly, MA, USA)	5023	1/2000
anti-Bak	Cell signaling technology (Beverly, MA, USA)	12105	1/1000
anti-BID	Cell signaling technology (Beverly, MA, USA)	2002	1/1000
anti-Bim	Cell signaling technology (Beverly, MA, USA)	2933	1/1000
anti-caspase-3	Cell signaling technology (Beverly, MA, USA)	9662	1/1000
anti-cleaved caspase-3	Cell signaling technology (Beverly, MA, USA)	9664	1/1000
anti-GCLC	Abcam (Cambridge, UK)	ab190685	1/2000
anti-GCLM	Abcam (Cambridge, UK)	ab124827	1/2000
anti-NQO1	Abcam (Cambridge, UK)	ab80588	1/5000
anti-Heme Oxygenase 1	Abcam (Cambridge, UK)	ab13243	1/2000
anti-c-Myc	Abcam (Cambridge, UK)	ab32072	1/1000
anti-cyclin D1	Santa Cruz Technology (Santa Cruz, CA, USA)	sc-753	1/1000
anti-SQSTM1	Santa Cruz Technology (Santa Cruz, CA, USA)	sc-28359	1/2000
anti-cathepsin D	Santa Cruz Technology (Santa Cruz, CA, USA)	sc-377299	1/1000
anti-cathepsin B	Santa Cruz Technology (Santa Cruz, CA, USA)	sc-365558	1/1000
anti-NRF2	Santa Cruz Technology (Santa Cruz, CA, USA)	sc-722	1/800
anti-PDI	Santa Cruz Technology (Santa Cruz, CA, USA)	sc-74551	1/2000
anti-p53	Santa Cruz Technology (Santa Cruz, CA, USA)	sc-6243	1/800
anti-p21	Santa Cruz Technology (Santa Cruz, CA, USA)	sc-397	1/800
anti-Ub	Santa Cruz Technology (Santa Cruz, CA, USA)	sc-8017	1/1000
anti-survivin	Santa Cruz Technology (Santa Cruz, CA, USA)	sc-17779	1/500
anti-cytochrome c	Santa Cruz Technology (Santa Cruz, CA, USA)	sc-13156	1/500
anti-β-actin	Sigma-Aldrich (St. Louis, MO, USA)	A5441	1/5000
anti-LC3B	Sigma-Aldrich (St. Louis, MO, USA)	L7543	1/2000
