# Supplementary material for: The proton pump inhibitor pantoprazole disrupts protein degradation systems and sensitizes cancer cells to death under various stresses
Source: Cell Death Dis. 2018 May 22;9(6):604. doi: 10.1038/s41419-018-0642-6 (PMC5964200; doi:10.1038/s41419-018-0642-6)
Supplement: Supplementary file 20 — Supplementary table 3 [file 41419_2018_642_MOESM20_ESM.xlsx]

## Sheet: Sheet1
Supplementary Table 3. The sequences of qRT-PCR primers used in the study.
Human Genes	Primer sequences (5' - 3')
β-actin-FW	GATTACTGCTCTGGCTCCTAGC
β-actin-RV	CAGCTCAGTAACAGTCCGCC
ATG2B-FW	CCACAGTTCGCCTTCTCACA
ATG2B-RV	TTTGCATGGCGGGTAGACTT
ATG4A-FW	ATGACCAGACTTTCCATTGCCT
ATG4A-RV	AGGCCAGTGTGATGGATGTTT
ATG5-FW	GACCAGTTTTGGGCCATCAATC
ATG5-RV	GCAGCCACAGGACGAAACA
ATG7-FW	AGCTCATCGAAAGCCATGATGT
ATG7-RV	ACAGGGTGGTTTGGACACAAG
ATG9B-FW	CCCAAGACTCACCCATCCAC
ATG9B-RV	GATGCAGGCAAAGCCATTCC
ATG14-FW	CGAGGAAGTAAAGACGGGTGT
ATG14-RV	GTAAGTTGTCCTCCGGGCTT
ATG16L1-FW	GCCGAATCTGGACTGTGGAT
ATG16L1-RV	GTTTGAGAGTCCGGTCGTGA
ULK1-FW	GGTACCTCCAGAGCAACATGA
ULK1-RV	TCAGGCACTGGTAGACGATG
Beclin1-FW	AACCAGATGCGTTATGCCCA
Beclin1-RV	TCCATTCCACGGGAACACTG
ATP6V1A-FW	GATGTCTGAAGTCCTCCGGG
ATP6V1A-RV	TGGCTACCAAAGCTGTCCTC
ATP6V1B1-FW	CGTCTGCCTCTTCCTGAACT
ATP6V1B1-RV	GGTGAGGATGGGGATCTGTG
ATP6V1B2-FW	AGTCAGTCGGAACTACCTCTC
ATP6V1B2-RV	CATCCGGTAAGGTCAAATGGAC
ATP6V1C1-FW	GCATGCGGCAACTTCAAAGA
ATP6V1C1-RV	GCCAACCAAGACATCCAACG
ATP6V1C2-FW	GGAAACTCGACACCTTTGCTG
ATP6V1C2-RV	AAGTCAACTCCGTTTGCCAG
ATP6V1D-FW	CGCAAGTGAAGATTCGAGCG
ATP6V1D-RV	TTCCCCACCTCTGGCTAAAC
ATP6V1E1-FW	AACATAGAGAAAGGTCGGCTTG
ATP6V1E1-RV	GACTTTGAGTCTCGCTTGATTCA
ATP6V1E2-FW	CACTGAACCAAGAGTGCCAGA
ATP6V1E2-RV	GGAGCTCGTACACCGTTTGG
ATP6V1F-FW	CCTCATCAACCAGTACATCGCA
ATP6V1F-RV	CGTCATATGGGTGCTCCTTGG
ATP6V1G1-FW	GGCTAGTCAGTCTCAGGGGA
ATP6V1G1-RV	CCGGTTCTTTCTTTTGCGGG
ATP6V1G2-FW	AGCAGAGAAACCGAGAGCG
ATP6V1G2-RV	GGCAGAAATCCGGTAGTTGGG
ATP6V1G3-FW	GCCAAGGAGGAAGCAATGGT
ATP6V1G3-RV	TCTGAGAGCCCATTATCTTAGATTG
ATP6V1H-FW	TGCAAACAAAGTCAACTGGCA
ATP6V1H-RV	GCTTCTCTTCAGGGCTTCGT
ATP6V0a1-FW	ATGGACACCGGTGAAAACCC
ATP6V0a1-RV	CAGAGCTTCCTGGTTTGTGTTG
ATP6V0a2-FW	TCACGCACAGTTGTCTGATGTCCT
ATP6V0a2-RV	AAACTGCAAAGAGCGCGATAACCG
ATP6V0a3-FW	CCTACACCTGCGTGAGTCG
ATP6V0a3-RV	AACCACAAAGCGTCTCTGGA
ATP6V0a4-FW	TTCAGACGCGAGGCTGGGGA
ATP6V0a4-RV	GTCGCAGGGCGTGCAGGAAA
ATP6V0b-FW	ACTTCGCCCTTCATGTGGTC
ATP6V0b-RV	CAATGATGGAGGAGCCGGTAA
ATP6V0c-FW	ATGCTTCGTTTTTCGCCGTC
ATP6V0c-RV	ATGACAGACATGGCCGCAA
ATP6V0d1-FW	AGATCATCCGCAACACCCTC
ATP6V0d1-RV	CACATGGCATCAGCCGTAGT
ATP6V0d2-FW	CCAGATGAAGAACGTAGCGGA
ATP6V0d2-RV	ACGCTCGTAAAACACGTCCT
ATP6V0e1-FW	GGTGCCTTGGTTCATCCCTAA
ATP6V0e1-RV	GGTTGAGTTGGGCCAGAATTG
ATP6V0e2-FW	CATTCGCCCTCCCGGTCAT
ATP6V0e2-RV	TCACTCCGCGGTTGGGTC
TFE3-FW	GAGCTGCCCAACATCAAACG
TFE3-RV	GGGATGAGAGTGCCCAGTTC
TFEB-FW	TGACCGCATCAAGGAGTTGG
TFEB-RV	CAGGTCCTTCTGCATCCTCC
MITF-FW	AGCTTGCCATGTCCAAACCA
MITF-RV	CTGCCCTGTTTTGCTCTTCAAA
GLA-FW	TGGATGGCTCCCCAAAGAGA
GLA-RV	AGCAAAGGTCTGGGCATCAAT
GBA-FW	CAAGACCAATGGAGCGGTGA
GBA-RV	GCACTGGAAGGGGTATCCAC
CLN3-FW	CTGTCGCATCCGTTTCACCT
CLN3-RV	ACGAGGTAGATGCTTGGCAG
CLCN7-FW	CATGAACCCCTCCCCCTACA
CLCN7-RV	CCTCCAAGCCTCTCTTTCCC
FLCN-FW	CACGCCATTCCTACACCAGA
FLCN-RV	GTATCCTCGGTCGGAGCAC
MCOLN1-FW	GCAAGTGGTCAAGATCCTGGT
MCOLN1-RV	GGAAGGCGATGGTGTTCTCTT
CTSA-FW	CGCCTCTTTCCGGAGTACAA
CTSA-RV	GAGGAGAGTCCATTGCCCAC
CTSF-FW	GACGTTCCCTTTTGGGCCAT
CTSF-RV	CCATGGTGTTCACGCCACA
CTSD-FW	ATTGTGGACACAGGCACTTCC
CTSD-RV	TGAGCGTGTAGTCCTCTGGG
CTSB-FW	CACACCCTACTGGCTGGTTG
CTSB-RV	CAGGCCCACGGCAGATTAG
CTSL-FW	GCTACGGATTTGAAAGCACAGA
CTSL-RV	CCATCCCCAGTCAAGTCCTTC
SQSTM1-FW	CAGTCCCTACAGATGCCAGAA
SQSTM1-RV	TCTGGGAGAGGGACTCAATCA
NRF2-FW	AGACGGTATGCAACAGGACA
NRF2-RV	TGTCAGTTTGGCTTCTGGACT
NRF1-FW	TCACCGTTGCCCAAGTGAAT
NRF1-RV	CTCTGATGCTTGCGTCGTCT
HO1-FW	CTTTCAGAAGGGCCAGGTGA
HO1-RV	GTAGACAGGGGCGAAGACTG
GCLC-FW	TGAAAACATGGAAGTGGATGTGG
GCLC-RV	TGTAGTCAGGATGGTTTGCGAT
GCLM-FW	GCCACCAGATTTGACTGCATTT
GCLM-RV	GTGCGCTTGAATGTCAGGAAT
NQO1-FW	ACTATGCCATGAAGGAGGCTG
NQO1-RV	GATACTGAAAGTTCGCAGGGTC
OSGIN1-FW	TCCTCCAGAAAGGACCACCT
OSGIN1-RV	TAGGGTGTGTAGCCGGAGAG
PSMA1-FW	AAGGTTCAGCCACAGTTGGTC
PSMA1-RV	CTAGCATCAGCAGTAAGCCCC
PSMA2-FW	TGGCTCTTCGGGTAAAGATGG
PSMA2-RV	AGCTACAGCAGCCAAAGCATA
PSMA3-FW	GCAGACATAGCAAGAGAAGAAGC
PSMA3-RV	CAGCCAAAAGGTCTAACAGCAC
PSMA4-FW	AGCCAATACCTTGTGAGCAGTT
PSMA4-RV	CCATAGTGCTTATCCCAGCCA
PSMA5-FW	GTGTGCCTAGCTGTGGAGAA
PSMA5-RV	AGCATCAGCAATTAGCCCACT
PSMA6-FW	AGAAGTTGGAGTAGTGACAGTTGA
PSMA6-RV	ACAGGTAAGTGGCATCACGG
PSMA7-FW	AGTACATCACCCGCTACATCG
PSMA7-RV	GTGCCATCAAAGTCGAAACCC
PSMB1-FW	GGATGCAGCGGTTTTCATGG
PSMB1-RV	AATTGCCCCCGTAGTCATGG
PSMB2-FW	GTGAGAGGGCAGTGGAACTC
PSMB2-RV	GTTAGGAGCCCTGTTTGGGG
PSMB3-FW	TGAAACCATCTCCCAAGCCA
PSMB3-RV	GTTAGTCCATTCGGGCCTTCA
PSMB4-FW	CATTCCGTCCACTCCCGATT
PSMB4-RV	TCGAACTTAACGCCGAGGAC
PSMB5-FW	TGTCCCAGAAGAGCCAGGAAT
PSMB5-RV	GTCTGGGAGGCAATGTAAGCA
PSMB6-FW	ACCTGATGGCGGGAATCATC
PSMB6-RV	CTCCAATGGCAAAGGACTGC
PSMB7-FW	CAAGAGCAACTGAAGGGATGGT
PSMB7-RV	CTGGGTTGTCATGTCTGTGTCT
PSMB8-FW	GACAGCTATTCTGGAGGCGT
PSMB8-RV	TTGATTGGCTTCCCGGTACT
PSMB9-FW	CTCCGGCAGCACCTTTATCT
PSMB9-RV	GTAGATGACACCCCCGCTTG
PSMB10-FW	TACGCGAGCCACTAACGATT
PSMB10-RV	CCATCCGTGTGGTCATCTCG
CHOP-FW	GCTGAGTCATTGCCTTTCTCC
CHOP-RV	AGAGAAGCAGGGTCAAGAGTG
GADD34-FW	CCCTCCGACTGCAAAGGC
GADD34-RV	ATGGACAGTGACCTTCTCGGA
sXBP1-FW	TGCTGAGTCCGCAGCAGG
sXBP1-RV	GTCCAGAATGCCCAACAGGA
CHAC1-FW	CAGGGAGACACCTTCCATCG
CHAC1-RV	TCCCCTTGCACTTGGTATGC
HSPA1A-FW	CATCATCAGCGGACTGTACCA
HSPA1A-RV	GAAGCTCCAAAACAAAAACAGCA
HSPB1-FW	GTCAAGACCAAGGATGGCGT
HSPB1-RV	AGGGAGGAGGAAACTTGGGT
HSPA5-FW	ACACAGTGGTGCCTACCAAG
HSPA5-RV	TGATTGTCTTTTGTCAGGGGTCT
DNAJB1-FW	AAGGACAAGCCCCACAATATCT
DNAJB1-RV	CAGAGTGGGGACGTTCACTG
TRIB3-FW	TGCGTGATCTCAAGCTGTGT
TRIB3-RV	GCTTGTCCCACAGGGAATCA
ATF3-FW	CTCGGGGTGTCCATCACAAA
ATF3-RV	GGCACTCCGTCTTCTCCTTC
MAP1LC3B-FW	TTCGAGAGCAGCATCCAACC
MAP1LC3B-RV	GACATGGTCAGGTACAAGGAACT
ATP2A2-FW	TCAAGCACACTGATCCCGTC
ATP2A2-RV	GCTACCACCACTCCCATAGC
ITPR1-FW	CTGTGCTTCATCGTCCTGGT
ITPR1-RV	GACATGGCTCTCATCCTGGG
ITPR2-FW	TGCGCCAATCAGCTACTTCT
ITPR2-RV	AAGCTGTTCCACTGTCCTGC
ITPR3-FW	GGCTCCGTCAATGGCTTCAT
ITPR3-RV	TGTCCTGCTTAGTCTGCTTGG
BCL2L1-FW	GACAAGGAGATGCAGGTATTGG
BCL2L1-RV	TCCCATAGAGTTCCACAAAAGT
BCL2-FW	CATGTGTGTGGAGAGCGTCAA
BCL2-RV	GCCGGTTCAGGTACTCAGTCA
MCL1-FW	CATTTCTTTTGGTGCCTTTGTG
MCL1-RV	CCAGTCCCGTTTTGTCCTTAC
BIM-FW	TAAGTTCTGAGTGTGACCGAGA
BIM-RV	GCTCTGTCTGTAGGGAGGTAGG
BAD-FW	CCCAGAGTTTGAGCCGAGTG
BAD-RV	CCCATCCCTTCGTCGTCCT
BAK-FW	CCCAGGACACAGAGGAGGTTT
BAK-RV	GCCTCCTGTTCCTGCTGATG
BAX-FW	CACCAGCTCTGAGCAGATCATGAAG
BAX-RV	GCGGCAATCATCCTCTGCAG
BID-FW	GGAGGAGGACCGGAACAGG
BID-RV	GAAAGACATCACGGAGCAAGGAC
BIK-FW	TCTGCAATTGTCACCGGTTA
BIK-RV	TTGAGCACTCCTGCTCCTC
NOXA-FW	CTGGAAGTCGAGTGTGCTACT
NOXA-RV	TCAGGTTCCTGAGCAGAAGAG
Survivin-FW	GGACCACCGCATCTCTACATT
Survivin-RV	CCAAGTCTGGCTCGTTCTCAG
Puma-FW	CGACCTCAACGCACAGTACGA
Puma-RV	AGGCACCTAATTGGGCTCCAT
TM9SF4-FW	CCACTACAGGAGCGGTTGAAG
TM9SF4-RV	CGACCCCAGGCACATAGAAG
